# Supplementary material for: The Global, Regional, and National Burden of Tracheal, Bronchus, and Lung Cancer Caused by Smoking: An Analysis Based on the Global Burden of Disease Study 2021
Source: Ann Glob Health. 2024 Dec 5;90(1):77. doi: 10.5334/aogh.4572 (PMC11623080; doi:10.5334/aogh.4572)
Supplement: Supplementary File 1. — Table 1. Deaths and disability-adjusted life years (DALYs) due to smoking‑induced tracheal, bronchial, and lung cancer across 21 regions and 5 sociodemographic index (SDI) regions from 1990 to 2021. [file agh-90-1-4572-s1.xls]

## Sheet: Sheet1
Deaths and disability-adjusted life years (DALYs) due to smoking-induced tracheal, bronchial, and lung cancer across 21 regions and 5 sociodemographic index (SDI) regions from 1990 to 2021
Location	1990				2021				1990-2021
	Deaths (95% UI)	DALYs (95% UI)	ASMR/100,000 persons (95% UI)	ASDR/100,000 persons (95% UI)	Deaths (95% UI)	DALYs (95% UI)	ASMR/100,000 persons (95% UI)	ASDR/100,000 persons (95% UI)	EAPC of ASMR (95% CI)	EAPC of ASDR (95% CI)
Low SDI	5079.31 (4098.41-6619.76)	139556.71 (112102.08-182991.66)	2.32 (1.87-3.01)	58.05 (46.88-75.80)	9619.17 (7817.40-11690.14)	260542.34 (209699.78-319213.35)	1.99 (1.62-2.40)	48.70 (39.39-59.29)	-0.58 (-0.64--0.51)	-0.67 (-0.73--0.61)
Low-middle SDI	31131.44 (26753.68-37425.13)	854224.80 (735821.90-1024521.36)	5.25 (4.51-6.31)	132.10 (113.68-158.65)	68882.53 (61710.08-77816.40)	1802775.68 (1606800.64-2042666.40)	4.88 (4.38-5.51)	120.01 (107.02-135.79)	-0.21 (-0.25--0.18)	-0.28 (-0.31--0.25)
Middle SDI	139960.77 (122798.78-159015.23)	3808429.26 (3318055.03-4339099.43)	13.96 (12.33-15.81)	346.91 (303.65-394.36)	351969.79 (283443.36-425794.58)	8425118.48 (6786909.09-10217811.44)	13.32 (10.77-16.09)	302.78 (243.86-366.79)	-0.11 (-0.21--0.01)	-0.40 (-0.49--0.32)
High-middle SDI	251227.02 (232453.56-274138.69)	6917080.90 (6400658.24-7537754.14)	24.73 (22.86-27.00)	664.23 (614.21-724.03)	414797.64 (355666.81-487723.77)	9802635.50 (8387078.86-11552183.37)	20.56 (17.62-24.19)	486.63 (416.12-573.83)	-0.59 (-0.68--0.51)	-1.03 (-1.11--0.95)
High SDI	309503.40 (290565.57-327247.54)	7609618.71 (7204130.76-8011912.36)	27.87 (26.18-29.45)	704.12 (666.90-740.60)	349273.13 (313776.28-382613.58)	7392136.23 (6754922.08-8004765.73)	16.29 (14.76-17.74)	370.21 (339.78-399.66)	-1.73 (-1.85--1.62)	-2.05 (-2.17--1.93)
Andean Latin America	864.60 (713.65-1036.89)	21120.55 (17521.98-25304.65)	4.47 (3.68-5.36)	103.15 (85.36-123.51)	1609.84 (1252.90-2050.28)	36089.75 (27840.83-46080.99)	2.80 (2.18-3.56)	61.06 (47.16-77.99)	-1.62(-1.78--1.46)	-1.83 (-2.01--1.65)
Australasia	5202.01 (4774.82-5600.24)	126995.85 (117434.38-135946.93)	21.71 (19.94-23.40)	542.36 (501.88-580.34)	5597.21 (4840.34-6481.49)	123353.23 (108914.94-140799.51)	10.35 (9.04-11.93)	243.00 (214.74-276.11)	-2.44 (-2.48--2.39)	-2.63 (-2.68--2.57)
Caribbean	3485.64 (3175.95-3800.81)	85241.78 (78469.28-92926.70)	13.64 (12.39-14.88)	325.47 (299.16-354.81)	5688.97 (4872.89-6571.05)	133959.82 (115082.29-155405.99)	10.51 (9.00-12.14)	247.20 (212.13-286.59)	-0.66 (-0.76--0.55)	-0.77 (-0.88--0.66)
Central Asia	8429.91 (7770.07-9030.21)	256600.92 (236004.08-275778.80)	17.09 (15.75-18.30)	504.56 (463.72-542.42)	6703.16 (5944.16-7599.53)	186982.06 (165106.32-213201.65)	7.97 (7.08-9.02)	208.00 (184.05-236.36)	-2.11 (-2.24--1.97)	-2.58 (-2.69--2.47)
Central Europe	43969.00 (41454.14-46387.44)	1252963.48 (1186566.82-1318730.83)	28.56 (26.90-30.16)	815.21 (772.06-857.86)	51804.60 (46757.36-56845.22)	1272386.13 (1153180.30-1391524.87)	23.51 (21.23-25.77)	608.12 (551.06-665.29)	-0.60 (-0.73--0.47)	-0.93 (-1.08--0.79)
Central Latin America	6122.22 (5555.45-6672.26)	151533.42 (138209.56-164918.20)	7.87 (7.12-8.59)	180.88 (164.91-196.91)	8169.29 (6906.39-9555.39)	187786.94 (157387.91-221999.71)	3.33 (2.82-3.89)	74.29 (62.37-87.64)	-3.08 (-3.24--2.92)	-3.19 (-3.34--3.04)
Central Sub-Saharan Africa	728.04 (491.46-1145.27)	20857.43 (14248.34-32655.39)	3.22 (2.17-5.02)	83.59 (56.79-131.00)	1496.30 (1047.29-2230.27)	43670.02 (30308.27-65974.58)	2.73 (1.93-4.02)	70.64 (49.48-105.19)	-0.41 (-0.75--0.07)	-0.43 (-0.75--0.11)
East Asia	186134.12 (153178.61-219591.96)	5014692.92 (4095247.45-5955813.18)	22.36 (18.62-26.17)	545.38 (447.06-645.16)	529329.30 (416129.10-671624.32)	12198631.52 (9534344.59-15560967.15)	24.15 (19.18-30.45)	538.21 (421.15-685.27)	0.39 (0.19-0.58)	0.07 (-0.10-0.24)
Eastern Europe	71036.23 (67739.07-74113.90)	2087665.49 (1990495.05-2174303.09)	24.40 (23.25-25.49)	719.12 (685.31-749.23)	48947.52 (43254.02-54085.75)	1293492.38 (1143040.74-1430284.33)	13.68 (12.10-15.13)	371.37 (328.46-411.79)	-2.09 (-2.22--1.96)	-2.41 (-2.55--2.27)
Eastern Sub-Saharan Africa	1563.54 (1282.38-1979.78)	42683.01 (34816.81-54733.99)	2.17 (1.78-2.72)	54.08 (44.30-68.78)	2570.81 (2106.29-3194.60)	69458.05 (56919.38-87625.83)	1.64 (1.35-2.04)	39.36 (32.20-49.13)	-0.97 (-1.07--0.87)	-1.11 (-1.21--1.01)
High-income Asia Pacific	36283.32 (33978.66-38465.93)	849658.28 (798328.37-895335.63)	18.13 (16.98-19.26)	412.45 (387.34-435.18)	65206.82 (56349.40-73662.16)	1155559.88 (1023808.38-1284075.35)	12.66 (11.17-14.11)	257.82 (231.27-283.26)	-1.30 (-1.44--1.16)	-1.63 (-1.79--1.48)
High-income North America	123090.67 (114090.76-131197.62)	3048414.32 (2854196.70-3224549.43)	35.50 (33.04-37.73)	920.44 (864.76-971.77)	116171.00 (103807.96-127724.35)	2531000.84 (2290792.39-2753007.30)	17.16 (15.39-18.81)	390.40 (354.19-423.50)	-2.46 (-2.67--2.26)	-2.87 (-3.06--2.68)
North Africa and Middle East	22132.30 (17908.17-26849.25)	624543.62 (504346.27-759926.64)	13.21 (10.68-15.99)	341.83 (275.86-415.57)	46678.69 (39232.40-55105.67)	1228863.38 (1029680.12-1440850.95)	10.62 (8.98-12.59)	255.45 (214.20-300.76)	-0.63 (-0.76--0.50)	-0.89 (-1.02--0.76)
Oceania	242.27 (175.08-353.47)	6776.65 (4879.62-10001.22)	8.74 (6.40-12.60)	215.09 (155.65-312.65)	557.05 (405.86-787.98)	15663.56 (11319.30-22279.99)	7.79 (5.70-11.11)	192.85 (140.44-273.02)	-0.44 (-0.51--0.36)	-0.42 (-0.50--0.34)
South Asia	21182.79 (17785.05-25073.41)	591508.46 (499198.11-700278.92)	3.79 (3.17-4.48)	95.93 (80.62-113.45)	46285.98 (37283.79-54559.25)	1216836.74 (974348.62-1438416.29)	3.17 (2.56-3.74)	78.61 (63.07-92.79)	-0.71 (-0.79--0.64)	-0.76 (-0.83--0.69)
Southeast Asia	30756.00 (26462.11-36031.96)	821305.30 (708641.22-964001.71)	12.65 (10.88-14.79)	308.63 (266.52-362.01)	73595.52 (61137.62-87107.80)	1874368.90 (1543406.73-2239668.06)	11.58 (9.69-13.68)	271.70 (225.36-323.33)	-0.53 (-0.64--0.42)	-0.64 (-0.74--0.54)
Southern Latin America	8638.93 (7795.10-9410.46)	239730.29 (216528.55-260508.91)	18.37 (16.52-20.04)	508.44 (459.44-552.73)	9145.49 (8026.42-10291.36)	226218.76 (199132.75-253635.44)	10.49 (9.20-11.81)	265.45 (233.61-297.32)	-1.66 (-1.80--1.52)	-1.99 (-2.13--1.85)
Southern Sub-Saharan Africa	2935.44 (2534.17-3486.83)	83961.42 (72523.22-99820.98)	10.92 (9.42-12.92)	290.34 (250.86-345.40)	5154.04 (4456.17-5941.95)	143331.21 (124363.79-165297.74)	8.90 (7.67-10.23)	230.65 (200.41-266.53)	-0.82 (-1.14--0.50)	-0.90 (-1.22--0.58)
Tropical Latin America	10798.00 (10041.29-11569.62)	291567.61 (271892.31-310859.41)	12.02 (11.19-12.90)	302.92 (282.19-324.11)	20368.41 (18072.94-22621.47)	488846.49 (436353.40-539124.61)	7.92 (7.03-8.82)	186.26 (165.94-205.68)	-1.45 (-1.56--1.34)	-1.71 (-1.84--1.59)
Western Europe	153472.54 (144421.80-161697.61)	3716501.31 (3522711.86-3900672.05)	26.68 (25.14-28.08)	678.77 (643.47-711.98)	148841.48 (133990.85-163219.98)	3237619.72 (2960659.18-3518264.32)	16.29 (14.83-17.75)	388.49 (356.93-421.10)	-1.44 (-1.52--1.36)	-1.63 (-1.73--1.54)
Western Sub-Saharan Africa	858.11 (704.54-1028.82)	22641.03 (18620.55-27354.21)	1.02 (0.83-1.22)	24.81 (20.41-29.87)	1874.16 (1464.26-2333.07)	49569.80 (38171.37-62642.72)	1.02 (0.81-1.26)	24.22 (18.82-30.24)	0.17 (0.10-0.24)	0.05 (-0.02-0.13)
