# Supplementary material for: The Global, Regional, and National Burden of Tracheal, Bronchus, and Lung Cancer Caused by Smoking: An Analysis Based on the Global Burden of Disease Study 2021
Source: Ann Glob Health. 2024 Dec 5;90(1):77. doi: 10.5334/aogh.4572 (PMC11623080; doi:10.5334/aogh.4572)
Supplement: Supplementary File 2. — Table 2. Deaths and disability-adjusted life years (DALYs) due to smoking‑induced tracheal, bronchial, and lung cancer across 204 countries and territories from 1990 to 2021. [file agh-90-1-4572-s2.xls]

## Sheet: Sheet1
Deaths and Disability-Adjusted Life Years (DALYs) due to smoking-induced tracheal, bronchial, and lung cancer across 204 countries and territories from 1990 to 2021
Location	1990				2021				1990-2021
	Deaths (95% UI)	DALYs (95% UI)	ASMR/100,000 persons (95% UI)	ASDR/100,000 persons (95% UI)	Deaths (95% UI)	DALYs (95% UI)	ASMR/100,000 persons (95% UI)	ASDR/100,000 persons (95% UI)	EAPC of ASMR (95% CI)	EAPC of ASDR (95% CI)
Afghanistan	203.84(97.40-432.08)	5512.30(2568.39-11693.01)	2.91(1.46-6.16)	73.80(34.77-155.20)	348.83(205.90-614.50)	10437.85(5975.21-18322.64)	3.72(2.23-6.49)	93.27(54.05-163.76)	1.05(0.89-1.22)	0.96(0.81-1.10)
Albania	442.62(361.73-548.33)	11581.61(9454.62-14288.70)	21.85(17.77-27.30)	536.96(439.24-664.63)	796.17(551.94-1087.51)	18296.12(12820.98-24862.48)	17.68(12.23-24.25)	414.23(290.16-563.67)	-0.42(-0.67--0.18)	-0.55(-0.81--0.29)
Algeria	691.16(539.81-867.10)	17729.51(14010.47-22161.91)	6.33(4.94-7.94)	142.84(112.57-177.40)	1458.56(1047.65-1948.19)	36503.87(26651.70-48289.02)	4.48(3.24-6.00)	99.92(72.97-132.11)	-0.92(-1.16--0.68)	-1.10(-1.27--0.92)
American Samoa	3.68(3.03-4.48)	100.56(83.09-122.99)	17.54(14.47-21.27)	423.12(349.61-513.70)	6.65(5.42-8.52)	175.18(141.65-226.75)	14.11(11.46-17.97)	343.15(278.67-441.91)	-0.69(-0.75--0.63)	-0.66(-0.72--0.60)
Andorra	18.96(13.36-26.68)	473.03(330.88-667.26)	32.49(22.98-45.76)	798.86(558.18-1125.23)	24.35(16.19-33.35)	573.67(374.58-792.40)	15.75(10.43-21.72)	375.53(245.30-518.73)	-2.11(-2.40--1.82)	-2.19(-2.44--1.94)
Angola	242.07(154.89-354.95)	7064.00(4451.35-10380.99)	6.29(4.10-9.10)	163.71(105.28-239.64)	635.66(449.37-848.38)	18523.85(13066.83-24808.09)	5.47(3.86-7.26)	139.89(98.76-186.56)	-0.38(-0.62--0.13)	-0.43(-0.70--0.17)
Antigua and Barbuda	2.56(2.18-2.92)	60.48(51.80-68.81)	4.84(4.13-5.52)	120.64(103.11-137.42)	4.02(3.42-4.69)	98.25(83.65-113.83)	3.74(3.16-4.37)	87.45(74.42-101.40)	-0.77(-1.08--0.47)	-0.94(-1.23--0.65)
Argentina	6556.04(5876.36-7208.81)	183015.52(163869.82-201618.22)	19.92(17.83-21.95)	556.82(497.96-613.35)	6649.15(5785.64-7522.04)	164713.29(142995.57-186224.84)	11.92(10.36-13.48)	302.68(262.91-342.05)	-1.48(-1.65--1.31)	-1.84(-2.02--1.66)
Armenia	762.18(710.18-816.67)	23135.71(21559.88-24706.08)	25.89(24.06-27.79)	753.29(701.63-806.28)	861.88(761.70-977.85)	21399.35(18827.48-24314.56)	19.39(17.16-22.00)	483.97(425.86-549.58)	-0.69(-0.97--0.40)	-1.28(-1.53--1.02)
Australia	4244.47(3899.27-4587.71)	103974.03(95925.38-111792.06)	21.24(19.51-22.99)	532.06(489.56-571.60)	4511.33(3894.29-5270.45)	99710.66(87133.47-115110.80)	9.93(8.65-11.57)	234.56(205.83-269.99)	-2.50(-2.55--2.45)	-2.67(-2.73--2.62)
Austria	2283.89(2096.96-2476.85)	56438.77(52230.80-60803.28)	19.79(18.21-21.38)	519.53(480.97-557.73)	2535.75(2229.20-2847.00)	58709.79(52286.19-65272.74)	14.59(12.92-16.22)	359.46(322.30-397.77)	-0.67(-0.79--0.55)	-0.87(-1.02--0.72)
Azerbaijan	795.10(646.81-963.36)	24683.31(19993.85-29998.25)	14.75(12.07-17.78)	438.39(357.59-530.03)	1041.40(666.72-1450.28)	30593.88(19376.21-43173.27)	9.45(6.07-13.14)	256.65(163.52-359.51)	-0.99(-1.28--0.70)	-1.38(-1.66--1.10)
Bahamas	11.33(9.22-13.64)	319.47(259.76-386.32)	7.38(6.01-8.93)	199.28(162.09-240.83)	22.40(16.91-27.94)	604.68(454.44-767.14)	5.45(4.16-6.78)	137.88(103.68-173.60)	-0.67(-0.82--0.52)	-0.86(-1.02--0.71)
Bahrain	37.30(31.22-43.95)	995.44(824.54-1178.54)	25.13(20.98-29.52)	562.57(470.24-662.47)	87.81(68.70-116.43)	2415.87(1868.64-3249.87)	12.15(9.53-15.71)	253.34(199.03-331.74)	-2.87(-3.17--2.57)	-3.12(-3.38--2.85)
Bangladesh	2437.83(1733.56-3490.53)	66792.57(47135.26-95513.72)	5.34(3.81-7.62)	138.13(98.00-197.46)	4171.62(3072.65-5963.03)	104741.73(76197.01-151214.57)	3.09(2.30-4.36)	73.74(53.99-105.92)	-1.83(-2.01--1.66)	-2.01(-2.15--1.87)
Barbados	13.57(11.63-15.55)	294.19(250.35-338.74)	4.51(3.86-5.19)	106.26(90.60-122.92)	15.94(11.76-20.51)	348.15(251.48-450.70)	3.01(2.22-3.87)	67.06(48.45-87.14)	-1.47(-1.71--1.24)	-1.56(-1.75--1.36)
Belarus	3125.30(2855.95-3416.82)	90842.33(82681.65-99632.91)	23.37(21.27-25.58)	681.24(617.26-748.74)	2586.15(2043.55-3191.30)	68652.76(53635.66-85325.90)	15.75(12.43-19.41)	425.53(332.68-529.04)	-2.04(-2.33--1.75)	-2.32(-2.61--2.03)
Belgium	5910.33(5408.33-6406.06)	140223.43(128928.36-150588.66)	38.37(35.26-41.45)	954.07(876.91-1025.51)	4399.56(3836.95-4980.80)	97408.04(86312.81-109037.44)	19.31(16.99-21.68)	463.69(411.65-516.14)	-2.01(-2.18--1.84)	-2.11(-2.30--1.93)
Belize	4.96(4.29-5.63)	122.76(106.36-138.65)	5.44(4.70-6.17)	133.17(115.43-150.49)	14.22(11.63-17.09)	368.42(299.34-446.62)	4.94(4.05-5.94)	118.66(96.83-142.99)	-0.28(-0.82-0.26)	-0.30(-0.83-0.23)
Benin	41.11(30.80-52.94)	1019.76(762.02-1320.37)	2.13(1.61-2.74)	51.12(38.09-66.29)	69.05(49.28-93.86)	1762.67(1261.49-2437.48)	1.43(1.02-1.91)	34.03(24.41-46.68)	-1.23(-1.27--1.18)	-1.27(-1.32--1.23)
Bermuda	11.77(9.93-13.70)	291.48(247.49-340.75)	18.91(15.98-22.08)	458.39(389.24-534.86)	14.13(11.35-17.75)	312.80(252.76-387.93)	10.19(8.21-12.77)	240.13(193.10-296.91)	-1.74(-1.93--1.56)	-1.89(-2.08--1.69)
Bhutan	4.87(2.60-7.40)	138.28(73.23-213.45)	2.09(1.13-3.14)	52.73(28.16-80.44)	11.90(7.59-17.81)	281.32(178.58-432.14)	2.04(1.30-3.03)	46.29(29.46-70.64)	0.04(-0.11-0.19)	-0.32(-0.49--0.16)
Bolivia (Plurinational State of Bolivia)	191.59(134.35-267.73)	4882.62(3459.06-6828.69)	6.27(4.41-8.89)	149.77(105.83-209.09)	372.44(257.29-523.37)	8823.18(6051.28-12376.64)	4.27(2.96-6.04)	95.14(65.49-132.95)	-0.89(-1.13--0.65)	-1.15(-1.40--0.89)
Bosnia and Herzegovina	1152.82(1013.19-1305.81)	33414.68(29204.29-38036.75)	26.54(23.38-29.96)	722.33(633.63-821.73)	1683.63(1309.12-2153.38)	41534.30(32458.29-52862.40)	26.56(20.68-33.91)	677.43(527.62-859.85)	0.16(0.00-0.32)	-0.08(-0.24-0.08)
Botswana	53.31(38.29-72.31)	1466.70(1044.75-2000.10)	9.63(7.03-12.96)	243.65(174.43-329.97)	111.00(78.14-147.71)	2989.12(2051.23-4038.53)	7.94(5.71-10.41)	191.77(134.66-257.03)	-1.01(-1.39--0.64)	-1.23(-1.66--0.80)
Brazil	10639.02(9881.55-11405.85)	287621.39(268183.76-307136.57)	12.14(11.30-13.02)	305.96(284.99-327.61)	19808.98(17564.75-22071.06)	475777.51(424939.97-525003.83)	7.88(6.98-8.79)	185.44(165.54-204.72)	-1.50(-1.61--1.39)	-1.76(-1.89--1.64)
Brunei Darussalam	24.98(19.36-31.81)	623.69(479.63-798.73)	27.28(21.08-35.04)	616.92(474.85-795.08)	42.76(33.31-53.43)	1104.67(855.40-1375.74)	13.70(10.63-16.89)	302.96(234.92-378.31)	-1.74(-1.99--1.49)	-1.91(-2.15--1.66)
Bulgaria	2738.37(2419.74-3083.44)	81619.66(72178.94-91904.89)	21.47(19.01-24.25)	652.01(575.58-734.19)	3012.04(2451.79-3598.85)	80972.35(65982.50-97103.57)	22.65(18.45-27.07)	651.38(529.68-781.56)	0.53(0.36-0.70)	0.31(0.15-0.48)
Burkina Faso	42.42(29.53-64.62)	1191.99(820.05-1801.95)	0.97(0.68-1.47)	25.58(17.89-38.74)	90.81(63.26-139.60)	2494.35(1705.62-3802.05)	1.00(0.70-1.56)	25.32(17.70-38.75)	0.30(0.10-0.50)	0.12(-0.09-0.32)
Burundi	66.28(45.67-97.95)	1801.90(1226.66-2698.57)	2.90(2.00-4.24)	74.82(51.20-111.52)	68.82(45.83-106.12)	1946.46(1276.23-3066.58)	1.47(0.99-2.24)	36.78(24.63-56.81)	-2.36(-2.84--1.87)	-2.47(-2.97--1.97)
Cabo Verde	7.45(5.71-9.23)	173.13(133.91-212.81)	3.22(2.47-3.99)	78.12(60.19-95.26)	17.96(12.75-23.39)	446.14(317.96-580.23)	4.22(2.94-5.50)	98.93(70.44-129.18)	0.08(-0.49-0.64)	0.06(-0.42-0.54)
Cambodia	758.45(541.18-1085.75)	20390.16(14679.76-29347.95)	17.67(12.52-24.84)	433.68(311.44-621.44)	1977.84(1396.32-2625.49)	50789.81(36096.15-68138.53)	16.72(11.79-22.13)	390.55(278.02-513.91)	-0.24(-0.30--0.18)	-0.43(-0.50--0.36)
Cameroon	98.70(75.72-124.25)	2782.97(2132.67-3538.72)	2.24(1.72-2.81)	57.45(44.22-72.44)	254.26(170.42-367.70)	7146.20(4675.96-10400.10)	2.07(1.41-2.95)	52.41(34.97-75.84)	-0.09(-0.25-0.06)	-0.18(-0.36-0.00)
Canada	11395.77(10522.52-12240.34)	280838.54(261079.50-299506.00)	34.89(32.21-37.39)	878.94(817.02-936.89)	12385.38(10824.04-13874.93)	255163.39(227775.93-282429.63)	16.43(14.41-18.36)	357.18(318.71-395.81)	-2.37(-2.53--2.21)	-2.86(-3.03--2.70)
Central African Republic	52.34(29.49-102.26)	1540.97(866.01-3004.50)	4.44(2.58-8.54)	118.84(68.10-232.06)	70.73(38.67-145.18)	2173.75(1147.41-4502.81)	3.06(1.73-6.15)	82.68(46.12-169.36)	-1.26(-1.37--1.14)	-1.24(-1.36--1.13)
Chad	46.48(31.58-69.69)	1127.39(769.72-1674.55)	1.68(1.13-2.54)	39.35(26.97-58.26)	116.70(75.26-180.07)	2998.43(1923.12-4636.12)	2.21(1.43-3.44)	51.21(33.18-79.54)	0.98(0.83-1.14)	0.95(0.78-1.12)
Chile	978.45(869.10-1085.45)	27262.25(24379.24-30043.02)	9.61(8.52-10.68)	260.80(233.16-287.31)	1419.48(1214.63-1637.07)	35253.07(30447.36-40012.67)	5.48(4.70-6.32)	138.03(119.34-156.72)	-1.64(-1.76--1.52)	-1.88(-1.99--1.77)
China	181178.77(148433.83-214245.47)	4878740.60(3965760.06-5824791.92)	22.66(18.77-26.57)	551.47(450.07-654.50)	518796.30(405741.36-661788.55)	11942343.33(9241435.88-15292270.44)	24.53(19.38-31.09)	545.41(422.50-697.76)	0.40(0.21-0.60)	0.08(-0.09-0.25)
Colombia	1341.91(1185.00-1516.25)	35352.32(31089.60-39788.94)	7.89(6.97-8.95)	194.48(171.27-218.92)	1755.79(1356.55-2202.36)	39971.50(31198.95-49704.71)	3.19(2.46-3.99)	72.12(56.33-89.59)	-3.32(-3.48--3.17)	-3.59(-3.75--3.43)
Comoros	5.94(3.92-8.10)	157.63(102.79-218.21)	3.15(2.10-4.31)	76.36(50.32-104.80)	12.46(7.07-18.05)	311.49(177.40-459.34)	2.77(1.56-3.99)	62.45(35.36-90.86)	-0.61(-0.73--0.49)	-0.90(-1.06--0.74)
Congo	56.33(34.57-75.71)	1548.97(919.91-2128.41)	5.31(3.36-7.17)	134.96(82.81-184.31)	120.66(88.41-163.83)	3362.37(2408.26-4599.83)	4.80(3.58-6.49)	115.84(84.93-157.11)	-0.30(-0.55--0.05)	-0.51(-0.76--0.25)
Cook Islands	2.48(1.92-3.16)	62.23(47.89-79.47)	20.84(16.29-26.64)	485.72(376.05-618.99)	3.88(2.96-4.94)	89.99(68.28-116.03)	14.66(11.17-18.75)	341.66(258.43-440.67)	-1.27(-1.39--1.15)	-1.22(-1.33--1.12)
Costa Rica	119.50(106.94-131.51)	2815.08(2535.00-3086.28)	7.11(6.36-7.83)	162.77(146.57-178.36)	186.68(154.35-221.20)	4212.88(3500.70-4972.88)	3.40(2.81-4.02)	76.08(63.22-89.76)	-2.37(-2.62--2.11)	-2.55(-2.75--2.34)
Croatia	2096.12(1866.59-2317.96)	58042.63(52090.68-63817.95)	33.15(29.47-36.75)	889.71(797.25-978.42)	2135.28(1825.96-2439.42)	49670.03(42428.66-56790.93)	24.10(20.59-27.54)	601.56(512.84-689.46)	-0.76(-0.87--0.65)	-1.04(-1.16--0.92)
Cuba	2322.30(2102.72-2534.85)	55748.90(50946.52-60584.88)	22.70(20.55-24.79)	544.74(497.91-590.95)	3729.92(3156.13-4342.40)	86635.24(72471.11-100879.77)	18.84(15.91-21.95)	446.67(373.97-519.62)	-0.39(-0.51--0.27)	-0.51(-0.66--0.37)
Cyprus	132.87(103.66-165.99)	3141.20(2478.77-3917.20)	17.18(13.53-21.39)	387.17(306.45-478.47)	284.44(222.75-346.33)	6435.37(5010.13-7764.46)	13.40(10.49-16.25)	311.72(242.25-374.81)	-0.29(-0.51--0.07)	-0.14(-0.37-0.09)
Czechia	4833.42(4406.52-5241.59)	130462.29(118997.57-141100.51)	35.12(32.01-38.09)	973.06(887.79-1054.08)	3947.66(3381.02-4558.63)	88282.05(75617.10-101827.70)	17.88(15.26-20.61)	426.26(364.59-490.45)	-2.20(-2.28--2.12)	-2.70(-2.78--2.61)
Côte d’Ivoire	60.41(47.16-77.73)	1717.09(1340.44-2227.49)	1.61(1.26-2.05)	39.94(31.28-51.27)	148.73(103.60-218.08)	4145.98(2867.35-6157.11)	1.41(1.00-2.03)	34.58(24.11-50.75)	-0.88(-1.19--0.56)	-0.91(-1.24--0.58)
Democratic People's Republic of Korea	2365.10(1648.47-3336.45)	68415.95(46902.31-97737.74)	14.48(10.18-20.15)	382.01(265.19-542.55)	4646.07(2903.23-6970.13)	127837.59(79011.09-193933.32)	13.79(8.68-20.60)	368.45(227.45-556.00)	-0.00(-0.14-0.13)	0.00(-0.15-0.15)
Democratic Republic of the Congo	343.75(203.98-614.69)	9790.36(5855.08-17321.41)	2.18(1.32-3.90)	56.38(33.48-100.37)	599.28(341.14-1178.97)	17651.58(9801.86-34913.83)	1.60(0.91-3.12)	42.32(24.07-83.25)	-0.87(-1.33--0.41)	-0.79(-1.23--0.36)
Denmark	3300.80(3085.26-3524.71)	77664.58(72817.87-82856.10)	41.53(38.88-44.29)	1041.95(974.48-1110.96)	2920.95(2509.67-3273.48)	58340.73(51274.27-64503.32)	23.42(20.34-26.01)	505.61(445.77-556.98)	-1.79(-1.89--1.69)	-2.28(-2.37--2.19)
Djibouti	5.33(3.34-7.79)	154.57(96.15-229.78)	4.22(2.69-6.11)	104.17(65.59-151.02)	30.52(18.46-45.59)	853.47(518.02-1296.28)	5.30(3.17-7.79)	124.35(75.17-185.30)	0.90(0.80-1.00)	0.72(0.61-0.84)
Dominica	4.48(3.60-5.48)	105.42(85.46-128.44)	7.43(6.01-9.09)	179.71(146.59-218.70)	5.47(4.07-7.23)	136.86(100.80-181.70)	6.37(4.76-8.45)	155.92(115.00-207.50)	-0.41(-0.62--0.21)	-0.31(-0.51--0.11)
Dominican Republic	255.07(206.08-311.92)	6484.95(5264.13-8005.62)	7.38(5.99-8.99)	171.95(138.95-212.17)	803.31(548.64-1098.90)	19224.59(13188.54-26443.12)	8.17(5.57-11.17)	190.90(130.88-262.79)	0.71(0.49-0.94)	0.68(0.51-0.86)
Ecuador	220.69(190.93-253.22)	5375.50(4624.59-6135.54)	4.41(3.80-5.08)	101.52(87.64-115.91)	395.58(301.02-509.33)	8535.06(6284.69-11177.12)	2.48(1.89-3.18)	52.17(38.65-68.18)	-1.76(-2.13--1.40)	-2.09(-2.43--1.75)
Egypt	992.99(831.45-1177.28)	30361.51(25290.25-35887.12)	3.58(3.00-4.20)	96.61(80.39-114.14)	5346.27(4127.49-6853.47)	149370.99(115549.73-192284.29)	8.96(7.03-11.39)	214.82(166.96-274.27)	4.15(3.52-4.78)	3.65(3.07-4.23)
El Salvador	70.77(56.22-87.81)	1869.97(1511.00-2313.75)	2.43(1.92-3.01)	62.10(50.07-76.64)	158.85(121.81-211.83)	3996.85(2985.11-5311.01)	2.61(1.99-3.47)	66.56(49.62-88.46)	0.09(-0.09-0.28)	0.09(-0.10-0.28)
Equatorial Guinea	7.39(4.22-13.29)	214.54(120.10-389.21)	3.71(2.13-6.61)	99.49(56.85-179.82)	19.82(12.05-29.92)	562.27(341.22-851.07)	4.11(2.51-6.15)	102.26(61.96-154.74)	0.57(0.30-0.83)	0.27(-0.03-0.56)
Eritrea	26.66(16.71-46.67)	875.86(552.15-1527.07)	2.10(1.32-3.64)	60.49(37.89-105.29)	56.33(36.18-84.44)	1790.96(1118.55-2730.56)	1.93(1.28-2.85)	52.91(34.13-79.10)	-0.56(-0.71--0.42)	-0.74(-0.89--0.59)
Estonia	573.02(524.34-626.22)	16248.75(14850.54-17760.02)	27.61(25.24-30.21)	789.25(720.97-862.88)	388.11(328.71-448.00)	8985.14(7602.52-10362.46)	14.92(12.63-17.19)	371.07(313.47-427.80)	-2.00(-2.18--1.83)	-2.52(-2.69--2.35)
Eswatini	15.91(9.36-26.46)	436.90(251.71-729.92)	5.85(3.43-9.60)	145.69(84.70-242.31)	27.78(15.92-42.50)	768.72(432.53-1215.70)	5.17(3.00-7.80)	128.43(73.16-197.45)	-0.15(-0.63-0.34)	-0.17(-0.71-0.38)
Ethiopia	466.75(309.49-725.43)	13342.09(8779.59-21028.01)	2.31(1.57-3.55)	60.82(40.27-95.31)	455.03(337.70-589.39)	11814.53(8758.75-15513.80)	1.15(0.85-1.51)	26.74(19.78-34.84)	-2.15(-2.67--1.64)	-2.61(-3.12--2.09)
Fiji	19.53(15.63-24.52)	546.89(437.64-696.68)	5.84(4.68-7.23)	144.17(115.41-181.52)	28.31(20.88-37.92)	756.08(550.78-1033.70)	3.73(2.77-4.92)	90.82(67.00-121.97)	-1.75(-1.98--1.52)	-1.75(-1.96--1.54)
Finland	1324.10(1195.30-1459.53)	32509.42(29548.73-35746.00)	18.49(16.71-20.35)	470.10(427.58-516.48)	1281.02(1082.45-1475.36)	27389.18(23437.67-31189.31)	10.08(8.55-11.52)	237.63(203.57-269.14)	-1.83(-1.91--1.75)	-2.05(-2.14--1.95)
France	18407.01(16865.42-19934.29)	465863.00(425811.13-504315.30)	23.20(21.25-25.14)	620.40(565.76-673.03)	22620.63(19798.35-25538.25)	531388.92(470391.66-593089.66)	17.49(15.38-19.54)	454.05(404.39-507.33)	-0.59(-0.76--0.41)	-0.68(-0.89--0.48)
Gabon	26.16(14.12-39.14)	698.59(375.61-1039.33)	4.53(2.46-6.75)	116.83(62.80-173.76)	50.16(34.60-70.78)	1396.18(963.34-1973.37)	4.77(3.29-6.73)	121.04(83.42-170.49)	0.23(0.19-0.27)	0.19(0.14-0.23)
Gambia	5.02(3.72-6.64)	137.80(102.10-183.57)	1.47(1.10-1.94)	37.41(27.75-49.68)	10.88(7.67-15.09)	290.22(203.66-403.84)	1.16(0.82-1.62)	28.89(20.41-40.07)	-1.04(-1.21--0.87)	-1.13(-1.31--0.95)
Georgia	1145.58(997.56-1292.21)	33991.10(29661.09-38571.08)	17.51(15.23-19.76)	517.13(450.72-587.22)	1057.08(910.71-1219.24)	27321.03(23373.87-31684.83)	17.87(15.34-20.59)	477.61(407.43-553.54)	1.49(0.98-2.01)	1.08(0.60-1.56)
Germany	30302.21(27913.85-32774.59)	762164.46(704958.83-823857.07)	24.32(22.44-26.25)	641.10(594.48-694.49)	31258.84(27259.98-34890.79)	701687.78(620257.24-778679.15)	16.87(14.82-18.74)	412.76(365.56-458.94)	-1.04(-1.12--0.96)	-1.26(-1.34--1.19)
Ghana	75.68(56.31-98.80)	1872.40(1389.87-2516.16)	1.47(1.09-1.88)	31.08(23.22-40.59)	220.10(158.45-294.53)	5182.36(3718.63-7025.90)	1.60(1.16-2.16)	32.72(23.58-43.96)	0.77(0.62-0.92)	0.64(0.50-0.78)
Greece	4921.83(4546.43-5303.00)	117693.66(109178.83-126248.79)	31.93(29.48-34.38)	783.09(726.47-840.17)	6145.79(5567.30-6734.68)	131328.51(120129.17-143435.84)	26.93(24.68-29.43)	643.95(594.53-702.16)	-0.54(-0.59--0.50)	-0.58(-0.65--0.52)
Greenland	26.77(22.80-31.27)	778.78(654.12-913.61)	80.06(69.06-92.72)	2062.97(1762.63-2404.40)	31.49(24.81-39.21)	829.26(660.31-1020.31)	43.76(34.32-54.80)	1066.51(844.73-1319.13)	-2.00(-2.17--1.83)	-2.20(-2.37--2.02)
Grenada	3.85(3.22-4.54)	95.25(80.37-112.39)	5.57(4.68-6.57)	146.61(123.74-172.66)	4.52(3.58-5.45)	117.29(92.81-141.24)	3.81(3.02-4.60)	95.16(75.41-114.46)	-1.12(-1.67--0.57)	-1.16(-1.57--0.75)
Guam	13.12(10.77-15.69)	363.79(300.48-436.18)	17.49(14.44-21.08)	435.30(359.18-521.55)	24.78(19.67-30.60)	670.97(535.42-826.47)	11.50(9.11-14.19)	314.11(250.46-387.63)	-0.87(-1.18--0.56)	-0.59(-0.89--0.29)
Guatemala	92.39(75.98-111.98)	2315.15(1919.78-2784.14)	3.08(2.54-3.75)	66.95(55.30-81.01)	161.97(127.58-202.82)	3721.24(2926.24-4623.46)	1.54(1.22-1.93)	33.68(26.48-41.91)	-2.80(-3.21--2.39)	-2.78(-3.15--2.41)
Guinea	76.69(54.72-100.17)	1946.11(1400.93-2534.57)	2.39(1.69-3.13)	57.46(41.19-75.11)	158.32(106.18-223.95)	4135.15(2753.91-5927.85)	2.94(2.01-4.18)	71.22(47.51-101.48)	0.85(0.71-0.99)	0.88(0.71-1.06)
Guinea-Bissau	6.61(4.18-10.48)	183.75(113.45-294.04)	1.68(1.07-2.62)	43.49(27.14-69.05)	14.46(9.82-20.96)	417.67(281.34-605.11)	2.04(1.38-2.95)	52.47(35.54-75.72)	1.35(0.91-1.79)	1.33(0.90-1.75)
Guyana	12.57(10.71-14.76)	348.40(294.39-410.98)	3.36(2.85-3.95)	87.48(74.31-102.96)	16.41(11.84-21.94)	462.62(331.75-623.35)	2.49(1.80-3.31)	65.69(47.32-88.18)	-0.61(-0.85--0.36)	-0.54(-0.81--0.28)
Haiti	141.67(85.62-238.04)	4146.25(2475.23-6920.40)	4.28(2.63-7.15)	116.12(69.99-194.89)	163.22(93.45-280.29)	4601.95(2627.01-7940.75)	2.33(1.35-3.98)	58.64(33.50-100.33)	-1.89(-2.05--1.73)	-2.15(-2.33--1.97)
Honduras	116.25(91.63-144.77)	3045.74(2384.91-3798.09)	5.91(4.63-7.39)	144.59(113.79-180.91)	488.05(356.62-676.64)	12034.88(8774.68-16752.78)	8.01(5.86-11.09)	185.88(136.19-258.23)	1.42(1.20-1.64)	1.17(0.98-1.37)
Hungary	5102.16(4580.07-5674.27)	144390.80(129229.54-160843.12)	34.82(31.19-38.81)	1012.98(905.88-1129.45)	5251.50(4388.31-6105.36)	132623.01(110846.18-153816.74)	28.13(23.47-32.73)	754.19(631.93-874.29)	-0.68(-0.88--0.47)	-0.99(-1.25--0.73)
Iceland	66.10(60.09-72.04)	1565.34(1427.15-1705.90)	23.30(21.18-25.33)	573.71(521.74-623.86)	84.10(70.88-99.33)	1878.20(1618.76-2181.62)	14.45(12.31-17.02)	342.75(297.41-395.60)	-1.38(-1.60--1.17)	-1.55(-1.72--1.37)
India	13480.14(11176.28-16170.78)	389201.41(324169.98-466823.30)	2.92(2.41-3.53)	76.47(63.53-91.65)	31954.21(24871.97-38089.43)	840700.28(653931.01-1007255.54)	2.70(2.10-3.21)	67.25(52.27-80.36)	-0.34(-0.45--0.22)	-0.49(-0.60--0.37)
Indonesia	8361.21(6126.72-10258.35)	228183.76(169283.51-279708.95)	9.05(6.53-11.13)	220.63(161.95-270.66)	28134.64(19112.42-37753.44)	733843.95(495373.96-994261.16)	12.48(8.51-16.45)	288.28(195.70-387.48)	1.05(0.91-1.18)	0.88(0.76-1.00)
Iran (Islamic Republic of Iran)	1439.03(1146.51-1820.32)	40355.75(32193.48-50986.54)	5.62(4.47-7.11)	140.42(111.89-177.64)	3839.45(3356.07-4373.24)	99243.06(87404.16-112444.31)	5.11(4.44-5.82)	121.57(106.79-137.61)	0.13(-0.02-0.28)	-0.02(-0.18-0.15)
Iraq	861.60(658.43-1141.72)	22716.24(17021.44-30658.89)	11.32(8.64-14.94)	283.70(214.41-380.38)	2683.46(1933.75-3413.22)	68361.11(48764.25-89263.09)	12.42(9.08-15.60)	280.88(201.70-360.67)	0.09(-0.08-0.26)	-0.26(-0.39--0.14)
Ireland	1288.89(1187.44-1395.68)	29432.71(27176.44-31790.56)	30.57(28.08-33.05)	722.93(666.24-782.91)	1172.68(1002.64-1351.45)	25064.46(21651.52-28568.31)	14.49(12.41-16.71)	323.02(278.63-366.69)	-2.16(-2.34--1.99)	-2.33(-2.48--2.17)
Israel	807.07(726.88-882.85)	19604.01(17851.25-21300.61)	16.75(15.08-18.37)	417.48(379.75-454.74)	1317.61(1138.80-1506.73)	29325.68(25776.27-32942.29)	10.68(9.26-12.15)	250.81(220.98-281.38)	-1.39(-1.57--1.20)	-1.55(-1.75--1.35)
Italy	24296.76(22738.49-25701.21)	602011.13(566438.65-634500.42)	27.18(25.46-28.74)	699.84(659.11-737.20)	20994.91(18391.03-23361.53)	430436.52(385564.26-473336.25)	14.50(12.90-16.00)	330.99(300.11-360.72)	-2.04(-2.12--1.97)	-2.41(-2.47--2.34)
Jamaica	173.09(153.74-191.93)	4404.78(3894.75-4890.28)	9.92(8.82-11.01)	262.08(231.33-290.94)	243.70(181.02-332.83)	6052.85(4418.67-8322.07)	7.93(5.89-10.82)	196.51(143.47-269.82)	-0.99(-1.48--0.50)	-1.31(-1.81--0.80)
Japan	30233.78(28352.04-32097.73)	683034.64(644193.56-719863.76)	17.71(16.56-18.84)	394.67(372.02-416.35)	49851.35(43136.77-55707.66)	858920.96(758985.04-946944.45)	12.30(10.85-13.55)	253.67(229.19-276.38)	-1.27(-1.37--1.17)	-1.49(-1.62--1.36)
Jordan	130.41(102.11-165.35)	3802.83(2958.06-4862.50)	9.93(7.83-12.48)	254.99(199.03-323.48)	538.26(409.87-709.09)	14909.51(11268.60-19682.41)	7.49(5.79-9.76)	180.15(137.26-236.28)	-0.70(-0.93--0.47)	-0.98(-1.19--0.76)
Kazakhstan	3668.19(3277.97-4072.95)	112857.95(100592.85-125453.91)	27.29(24.34-30.37)	813.71(724.19-905.04)	1761.44(1487.17-2058.98)	49681.29(41929.87-58437.92)	9.21(7.78-10.72)	249.27(210.59-292.44)	-3.49(-3.71--3.27)	-3.85(-4.04--3.65)
Kenya	63.58(42.30-89.89)	1666.95(1111.43-2353.25)	0.82(0.54-1.15)	19.73(13.11-27.80)	207.38(158.57-262.33)	5598.88(4289.50-7145.66)	0.94(0.72-1.19)	22.97(17.59-29.11)	0.37(0.14-0.60)	0.40(0.12-0.68)
Kiribati	3.62(2.83-4.35)	100.24(78.67-121.12)	10.32(7.95-12.35)	257.68(202.04-310.13)	8.16(6.04-10.88)	232.62(171.04-316.43)	11.77(8.82-15.51)	292.87(217.02-390.48)	0.40(0.27-0.54)	0.40(0.27-0.54)
Kuwait	52.42(45.04-60.34)	1506.77(1293.91-1737.44)	9.50(8.18-10.86)	231.78(199.20-266.32)	125.33(97.98-155.97)	3327.30(2580.19-4172.61)	5.00(3.89-6.24)	108.42(84.42-135.51)	-1.54(-1.99--1.09)	-1.98(-2.41--1.54)
Kyrgyzstan	543.38(487.34-605.61)	16451.47(14641.91-18360.94)	17.53(15.77-19.54)	519.02(461.47-580.73)	352.36(287.32-425.28)	10103.95(8244.14-12089.47)	7.09(5.76-8.50)	187.91(153.25-225.82)	-2.42(-2.79--2.04)	-2.84(-3.18--2.50)
Lao People's Democratic Republic	347.95(219.94-574.48)	9428.87(5985.05-15731.35)	17.01(10.94-28.19)	427.94(271.42-709.76)	603.21(432.07-819.86)	15609.36(11092.20-21470.57)	14.10(10.15-19.15)	327.59(235.02-447.10)	-0.63(-0.72--0.54)	-0.89(-0.98--0.80)
Latvia	904.07(816.97-994.07)	25804.69(23368.05-28359.74)	24.87(22.50-27.31)	715.72(648.53-785.06)	553.08(460.25-639.58)	13454.74(11160.79-15536.77)	14.67(12.19-16.92)	382.43(315.83-440.26)	-1.71(-1.90--1.53)	-2.12(-2.31--1.94)
Lebanon	393.77(282.23-504.08)	10383.60(7346.74-13436.26)	18.38(13.17-23.62)	451.75(322.63-582.29)	1051.77(817.19-1349.31)	23290.92(18084.23-29662.87)	17.37(13.46-22.24)	399.27(310.27-506.47)	0.69(0.29-1.09)	0.46(0.07-0.85)
Lesotho	57.02(39.60-87.45)	1490.88(1016.69-2357.22)	6.78(4.73-10.32)	170.04(116.56-266.65)	153.35(102.93-218.74)	4420.58(2912.70-6391.06)	13.78(9.37-19.46)	374.17(247.46-537.64)	2.97(2.65-3.29)	3.25(2.86-3.64)
Liberia	16.71(12.15-22.83)	430.63(314.86-602.45)	1.49(1.08-2.02)	36.62(26.62-51.03)	22.92(13.74-37.86)	644.15(383.01-1091.76)	1.15(0.70-1.86)	28.63(17.05-47.39)	-0.53(-0.76--0.30)	-0.49(-0.73--0.25)
Libya	307.55(224.99-405.53)	8098.02(5829.46-10770.87)	17.08(12.53-22.48)	415.40(301.16-551.84)	851.12(601.79-1173.99)	23243.25(16146.48-32777.18)	17.06(12.09-23.13)	409.93(286.78-567.55)	0.30(0.08-0.52)	0.21(0.01-0.42)
Lithuania	1039.60(949.62-1123.35)	29146.52(26565.65-31426.66)	22.73(20.78-24.55)	639.25(582.58-687.50)	812.18(694.80-935.28)	19586.63(16729.49-22641.27)	14.69(12.56-16.99)	378.53(321.85-438.84)	-1.50(-1.65--1.35)	-1.80(-1.96--1.64)
Luxembourg	166.80(149.70-182.92)	4134.33(3718.74-4529.68)	30.54(27.37-33.43)	779.85(699.63-854.09)	171.53(146.93-197.89)	3947.08(3410.96-4537.08)	16.34(14.04-18.79)	387.00(334.48-444.18)	-1.86(-2.00--1.72)	-2.14(-2.29--2.00)
Madagascar	95.89(74.70-118.82)	2579.57(1989.94-3238.04)	2.01(1.59-2.47)	48.92(37.90-61.00)	110.99(74.73-153.47)	3177.68(2101.01-4496.80)	1.12(0.79-1.50)	26.08(17.64-35.64)	-1.84(-2.07--1.61)	-1.97(-2.18--1.76)
Malawi	37.36(28.94-47.63)	966.62(744.25-1253.21)	1.06(0.82-1.33)	24.64(19.00-31.44)	82.83(57.34-113.70)	2231.84(1522.54-3162.03)	1.18(0.83-1.60)	28.73(19.97-39.87)	0.17(-0.08-0.42)	0.27(-0.02-0.57)
Malaysia	937.66(786.52-1169.36)	24076.34(20370.96-30038.34)	10.76(8.97-13.54)	257.57(217.22-323.09)	2705.20(2236.84-3162.14)	66850.96(55433.22-77508.15)	9.85(8.08-11.62)	228.03(188.75-265.19)	-0.57(-0.85--0.29)	-0.61(-0.83--0.40)
Maldives	8.80(6.19-12.71)	234.04(159.44-343.79)	11.49(8.36-16.37)	257.58(181.90-372.73)	15.82(12.17-19.57)	364.35(274.54-456.82)	5.47(4.21-6.76)	110.03(84.14-137.20)	-2.88(-3.02--2.74)	-3.30(-3.48--3.12)
Mali	39.41(29.72-50.68)	1018.37(769.58-1302.17)	1.09(0.84-1.38)	25.06(18.97-32.12)	113.84(77.27-157.62)	2870.99(1953.64-3971.28)	1.44(0.98-1.99)	32.39(22.05-44.81)	1.38(1.19-1.57)	1.29(1.08-1.50)
Malta	85.40(77.10-94.42)	2128.55(1926.66-2330.19)	19.69(17.75-21.76)	492.53(445.68-539.31)	103.33(87.28-119.94)	2401.51(2076.51-2750.26)	11.08(9.50-12.77)	283.99(247.68-323.88)	-1.81(-1.93--1.69)	-1.71(-1.85--1.57)
Marshall Islands	1.95(1.21-3.02)	52.84(32.00-82.70)	12.35(7.81-19.08)	310.26(189.88-483.14)	4.66(2.81-7.33)	133.86(78.71-212.55)	14.14(8.58-21.93)	346.74(207.60-544.12)	0.76(0.60-0.92)	0.65(0.51-0.80)
Mauritania	24.09(18.07-31.97)	643.15(480.98-859.19)	2.44(1.84-3.22)	62.01(46.53-82.56)	43.15(29.29-61.92)	1097.91(741.55-1618.94)	2.09(1.42-2.97)	49.24(33.40-71.80)	-0.46(-0.77--0.16)	-0.73(-1.04--0.42)
Mauritius	59.93(54.33-65.73)	1544.45(1400.32-1697.54)	8.48(7.66-9.31)	203.82(184.78-223.49)	102.12(91.07-113.08)	2455.83(2194.24-2723.59)	5.45(4.84-6.05)	127.35(113.53-141.53)	-1.73(-1.91--1.54)	-1.86(-2.04--1.68)
Mexico	3286.98(2941.25-3638.33)	77038.77(69336.26-84898.94)	8.57(7.64-9.52)	183.99(165.04-203.13)	3135.52(2627.39-3693.57)	68386.68(57006.92-80761.72)	2.59(2.18-3.04)	54.13(45.16-63.90)	-4.27(-4.52--4.02)	-4.39(-4.63--4.15)
Micronesia (Federated States of Micronesia)	7.76(5.65-11.11)	208.90(148.06-295.26)	16.14(11.73-23.01)	412.88(295.02-582.65)	12.61(8.45-18.35)	361.48(238.67-533.66)	16.90(11.47-24.20)	432.52(288.67-630.19)	0.19(0.15-0.23)	0.23(0.18-0.28)
Monaco	24.21(18.50-30.31)	551.68(423.77-693.66)	36.49(28.01-45.57)	933.02(720.54-1173.58)	37.21(29.71-45.88)	814.94(647.38-1023.39)	39.42(31.28-49.41)	972.73(761.87-1255.16)	0.39(0.04-0.74)	0.26(-0.08-0.59)
Mongolia	195.72(146.80-256.85)	5168.10(3863.35-6787.03)	18.79(14.06-24.85)	480.22(358.41-630.71)	313.13(234.75-411.09)	8835.34(6557.73-11641.77)	13.91(10.50-18.34)	350.32(262.59-459.66)	-1.33(-1.50--1.15)	-1.36(-1.54--1.18)
Montenegro	211.48(178.02-251.65)	5982.02(5077.98-7067.38)	32.97(27.72-39.33)	909.81(771.24-1078.35)	346.54(269.16-432.36)	8863.54(6889.66-10994.22)	34.29(26.65-42.74)	889.64(692.28-1104.83)	0.28(0.08-0.48)	0.10(-0.15-0.34)
Morocco	1194.81(926.91-1528.45)	31878.45(24613.65-40902.32)	8.49(6.58-10.79)	216.75(167.58-277.25)	2682.91(1959.10-3459.24)	70722.65(51022.53-92161.46)	7.65(5.58-9.81)	192.45(139.38-248.24)	-0.31(-0.50--0.11)	-0.35(-0.54--0.15)
Mozambique	93.56(72.86-116.37)	2331.50(1826.66-2879.55)	1.79(1.38-2.23)	39.49(30.75-49.01)	196.47(144.77-259.41)	5163.84(3728.72-6922.74)	1.97(1.46-2.60)	45.68(33.71-60.52)	0.95(0.74-1.16)	1.16(0.91-1.41)
Myanmar	3701.95(2569.54-5399.26)	98671.50(67992.88-145572.04)	16.55(11.65-23.96)	406.48(282.13-594.90)	4654.63(3302.85-6053.29)	113138.81(80531.81-149147.82)	10.08(7.19-13.10)	226.46(160.35-297.60)	-1.78(-1.87--1.70)	-2.10(-2.20--2.00)
Namibia	14.63(11.51-18.62)	383.27(299.64-492.89)	2.39(1.87-3.02)	56.84(44.75-72.36)	28.93(21.54-37.59)	741.58(543.99-983.70)	2.26(1.71-2.91)	52.56(39.09-68.81)	-0.30(-0.61-0.01)	-0.40(-0.74--0.06)
Nauru	1.04(0.50-1.51)	30.01(14.52-43.01)	24.46(11.90-35.11)	607.64(295.12-871.75)	1.17(0.58-1.57)	33.87(16.53-45.92)	20.76(10.60-27.57)	533.70(264.52-716.09)	-0.56(-0.60--0.52)	-0.46(-0.52--0.40)
Nepal	324.86(214.29-473.16)	8888.10(5916.87-12804.82)	3.64(2.39-5.27)	89.73(59.61-130.46)	638.80(466.24-867.45)	15381.06(11072.89-20933.33)	2.88(2.13-3.92)	64.75(47.10-87.68)	-0.83(-1.06--0.59)	-1.16(-1.41--0.92)
Netherlands	7409.92(6934.40-7925.35)	174213.00(163035.24-185356.47)	36.90(34.50-39.42)	901.96(844.90-959.57)	7466.99(6511.27-8292.27)	156548.01(138339.89-171575.87)	20.54(17.95-22.76)	459.60(408.34-502.67)	-1.77(-1.89--1.65)	-2.06(-2.20--1.92)
New Zealand	957.55(862.70-1051.09)	23021.82(20868.42-25163.99)	24.05(21.68-26.38)	593.89(538.42-649.11)	1085.87(941.87-1251.78)	23642.57(20814.17-26907.77)	12.57(10.98-14.45)	287.27(253.57-326.57)	-2.13(-2.22--2.03)	-2.41(-2.51--2.30)
Nicaragua	37.88(30.72-45.62)	960.77(784.15-1154.96)	2.63(2.12-3.19)	61.72(50.56-74.03)	87.37(66.01-113.16)	2131.06(1603.95-2764.54)	1.86(1.41-2.42)	42.95(32.35-55.77)	-0.94(-1.17--0.72)	-1.02(-1.21--0.82)
Niger	21.45(13.78-34.49)	555.28(357.19-886.99)	0.91(0.58-1.42)	20.18(13.04-32.47)	56.16(35.75-96.34)	1343.39(851.27-2316.54)	0.86(0.54-1.44)	17.25(10.96-29.39)	0.03(-0.06-0.12)	-0.30(-0.42--0.18)
Nigeria	115.84(75.78-165.50)	3013.31(1951.75-4374.14)	0.27(0.18-0.38)	6.60(4.28-9.51)	171.52(124.13-234.40)	4649.72(3329.78-6398.12)	0.20(0.14-0.27)	4.79(3.45-6.57)	-0.93(-1.04--0.81)	-0.96(-1.09--0.84)
Niue	0.26(0.20-0.33)	6.37(4.78-8.22)	12.05(9.04-15.38)	302.95(227.86-392.89)	0.31(0.22-0.40)	7.54(5.37-10.07)	13.82(9.91-18.38)	334.76(239.60-447.15)	0.41(0.30-0.51)	0.26(0.18-0.34)
North Macedonia	450.79(373.46-531.09)	12905.37(10640.64-15252.21)	23.15(19.28-27.22)	636.35(525.13-750.96)	798.57(604.88-1000.77)	21045.08(15769.34-26594.57)	23.20(17.70-29.08)	603.59(453.88-762.01)	0.09(-0.23-0.41)	-0.11(-0.44-0.21)
Northern Mariana Islands	4.25(3.39-5.36)	128.24(100.49-164.44)	28.77(23.50-35.68)	686.20(550.19-859.70)	9.55(7.80-11.38)	256.19(210.14-308.89)	18.99(15.54-22.66)	448.66(367.44-534.64)	-1.47(-1.58--1.37)	-1.46(-1.57--1.35)
Norway	1187.51(1094.92-1271.81)	27183.22(25317.77-28960.11)	17.77(16.46-19.00)	442.05(413.72-469.66)	1234.45(1046.52-1408.86)	25647.94(22503.89-28972.59)	12.01(10.33-13.61)	266.67(235.24-300.15)	-1.45(-1.73--1.18)	-1.83(-2.12--1.55)
Oman	22.07(14.22-31.37)	616.83(402.01-874.71)	3.40(2.21-4.78)	86.18(55.78-121.59)	36.75(26.26-49.59)	1030.48(728.21-1420.71)	2.04(1.48-2.72)	47.45(33.82-63.98)	-1.19(-1.40--0.98)	-1.52(-1.73--1.30)
Pakistan	4935.09(3856.92-5937.49)	126488.11(99499.96-151845.61)	9.05(7.05-10.95)	219.69(172.30-263.19)	9509.45(6906.20-12995.02)	255732.35(186220.68-352483.74)	8.24(5.99-11.13)	199.91(145.61-274.13)	-0.57(-0.89--0.25)	-0.59(-0.93--0.25)
Palau	2.07(1.54-2.71)	53.55(39.11-71.27)	21.88(16.42-28.40)	529.67(389.94-701.89)	3.94(2.89-5.24)	107.07(78.19-142.59)	17.71(13.17-23.34)	425.94(313.57-565.67)	-0.69(-0.76--0.62)	-0.73(-0.81--0.65)
Palestine	121.59(89.71-160.38)	3032.49(2153.41-4075.20)	14.79(10.85-19.49)	344.80(248.76-460.44)	288.36(234.89-348.47)	7680.79(6216.57-9279.44)	12.10(9.89-14.67)	283.81(230.73-342.77)	-0.78(-1.03--0.54)	-0.75(-0.97--0.53)
Panama	105.49(92.39-120.53)	2560.82(2255.26-2903.38)	7.34(6.41-8.39)	172.30(151.75-195.80)	137.91(104.24-176.33)	3015.37(2266.15-3856.82)	3.13(2.36-4.00)	68.48(51.43-87.59)	-3.01(-3.18--2.84)	-3.21(-3.37--3.06)
Papua New Guinea	127.66(74.93-216.85)	3623.34(2098.78-6255.88)	7.46(4.38-12.55)	185.49(108.28-315.80)	350.25(213.21-559.20)	9975.36(6047.76-15975.14)	7.33(4.48-11.81)	181.00(110.31-288.28)	-0.12(-0.19--0.05)	-0.16(-0.24--0.08)
Paraguay	158.98(129.63-193.82)	3946.22(3175.92-4844.42)	7.43(6.05-9.07)	176.40(142.17-215.56)	559.43(413.72-750.45)	13068.98(9648.03-17599.90)	9.95(7.41-13.29)	223.21(165.15-299.63)	0.88(0.57-1.18)	0.58(0.27-0.90)
Peru	452.32(344.65-575.95)	10862.43(8266.49-13763.80)	4.01(3.06-5.11)	91.11(69.26-115.73)	841.81(588.26-1134.88)	18731.51(12904.78-25488.94)	2.56(1.79-3.45)	55.92(38.63-76.28)	-1.87(-2.23--1.52)	-2.04(-2.42--1.65)
Philippines	3428.47(3008.23-3929.39)	93227.38(80897.94-107657.17)	12.65(11.12-14.44)	301.27(263.10-346.37)	7824.61(6188.92-9686.01)	205757.38(161154.08-257183.76)	9.82(7.87-12.01)	237.45(186.92-294.89)	-1.09(-1.32--0.85)	-1.12(-1.38--0.85)
Poland	15272.40(14465.83-16086.54)	429815.09(407505.65-451993.46)	34.34(32.50-36.17)	973.43(922.74-1023.65)	19270.20(17085.93-21465.25)	455758.57(407236.93-505803.45)	26.30(23.36-29.27)	647.87(579.92-718.90)	-0.91(-1.09--0.73)	-1.34(-1.54--1.15)
Portugal	1826.42(1646.45-2000.74)	47139.31(42531.40-51878.40)	12.91(11.65-14.22)	343.49(309.61-378.62)	2347.09(2046.30-2626.46)	56796.05(49798.66-63196.86)	10.54(9.27-11.74)	278.84(244.11-309.99)	-0.53(-0.70--0.35)	-0.50(-0.73--0.27)
Puerto Rico	317.38(267.36-369.34)	7509.01(6267.01-8836.46)	8.72(7.31-10.21)	207.28(172.85-244.54)	297.46(230.17-386.07)	6291.42(4836.26-8194.38)	4.11(3.16-5.33)	97.40(75.03-126.50)	-2.42(-2.61--2.23)	-2.44(-2.62--2.27)
Qatar	14.07(10.89-17.77)	435.31(334.97-557.48)	14.79(11.72-18.52)	349.64(272.92-441.25)	54.14(36.91-76.33)	1743.79(1183.85-2430.11)	6.30(4.41-9.04)	143.97(101.50-207.16)	-2.69(-3.32--2.06)	-2.73(-3.30--2.15)
Republic of Korea	5601.95(4875.11-6419.20)	155288.39(135017.35-179719.98)	19.21(16.64-22.05)	480.44(418.77-553.31)	14728.69(12160.80-17811.24)	282928.56(236783.09-339401.77)	15.45(12.75-18.71)	295.67(247.32-354.71)	-1.16(-1.55--0.77)	-1.94(-2.27--1.61)
Republic of Moldova	899.33(810.02-991.22)	27106.11(24334.76-29958.21)	19.23(17.33-21.24)	572.26(515.42-632.65)	712.81(615.08-823.54)	19748.68(17004.44-22832.05)	11.72(10.09-13.56)	331.07(284.62-383.28)	-1.00(-1.35--0.64)	-1.21(-1.54--0.88)
Romania	5167.03(4669.83-5664.56)	159543.64(143748.93-175289.24)	17.62(15.92-19.32)	545.76(490.65-600.03)	6954.13(5884.52-8056.17)	182991.44(154379.77-212013.24)	19.85(16.77-23.03)	552.74(463.82-642.60)	0.23(0.08-0.38)	-0.14(-0.29-0.01)
Russian Federation	45671.53(43493.67-47647.74)	1349117.28(1286656.20-1405272.61)	24.12(22.95-25.17)	712.10(678.41-742.10)	35467.90(31099.11-39228.85)	931684.96(817818.71-1028818.74)	14.42(12.66-15.93)	387.16(339.89-427.39)	-1.83(-1.98--1.68)	-2.19(-2.35--2.03)
Rwanda	123.85(90.53-162.70)	3339.62(2415.92-4407.35)	4.55(3.34-5.91)	112.30(81.61-147.52)	248.96(164.78-348.54)	6442.10(4189.10-9190.30)	4.33(2.91-6.08)	99.13(65.56-138.78)	-0.81(-1.12--0.50)	-1.16(-1.50--0.82)
Saint Kitts and Nevis	1.64(1.37-1.92)	38.37(32.05-45.20)	4.28(3.56-5.02)	108.22(90.85-127.11)	2.22(1.70-2.77)	57.95(43.74-73.04)	3.20(2.46-3.99)	76.34(58.20-95.15)	-0.69(-0.85--0.52)	-0.90(-1.06--0.74)
Saint Lucia	5.98(5.23-6.80)	150.08(133.09-170.33)	6.92(6.05-7.89)	172.07(151.96-195.86)	10.31(8.07-12.99)	255.49(198.17-324.63)	4.25(3.33-5.33)	103.55(80.19-130.92)	-1.64(-1.81--1.47)	-1.64(-1.77--1.50)
Saint Vincent and the Grenadines	2.82(2.44-3.28)	69.93(60.53-81.36)	3.93(3.39-4.57)	98.55(85.22-114.79)	4.52(3.66-5.39)	113.87(92.28-136.56)	3.12(2.55-3.73)	77.31(62.81-92.76)	-0.55(-0.70--0.40)	-0.57(-0.73--0.41)
Samoa	5.26(4.19-6.54)	139.23(109.98-177.25)	6.23(4.99-7.74)	155.61(123.28-195.47)	8.07(5.89-10.32)	215.22(156.45-280.89)	5.63(4.13-7.20)	141.54(103.04-182.79)	-0.37(-0.44--0.31)	-0.33(-0.41--0.25)
San Marino	9.05(7.41-10.82)	207.14(169.37-245.87)	25.56(20.95-30.48)	615.20(502.55-732.12)	7.59(4.83-10.83)	167.25(102.09-243.17)	10.59(6.65-15.35)	257.68(153.00-380.53)	-1.96(-2.30--1.62)	-1.96(-2.28--1.63)
Sao Tome and Principe	1.75(1.29-2.31)	44.70(32.81-59.17)	2.70(2.00-3.54)	66.55(49.05-87.58)	4.20(2.96-5.85)	110.98(77.27-154.89)	4.01(2.87-5.48)	95.99(66.88-134.17)	1.40(1.17-1.62)	1.25(1.03-1.47)
Saudi Arabia	179.98(129.97-247.81)	5230.02(3716.93-7210.77)	3.13(2.26-4.28)	81.48(58.72-112.74)	600.44(448.51-797.66)	18644.21(13688.60-24759.15)	3.15(2.40-4.12)	78.94(60.18-104.54)	-0.02(-0.25-0.21)	-0.10(-0.33-0.12)
Senegal	88.08(65.66-113.59)	2433.43(1815.57-3106.83)	2.70(2.00-3.51)	71.08(53.13-90.77)	171.81(118.27-235.32)	4646.44(3193.13-6335.59)	2.23(1.54-3.04)	56.56(38.88-77.53)	-0.57(-0.76--0.38)	-0.69(-0.88--0.50)
Serbia	3423.98(2732.88-4285.69)	99047.42(78810.22-123290.13)	28.87(22.86-36.45)	799.11(635.82-1002.10)	4606.08(3597.92-5693.40)	118263.81(91881.38-146086.08)	28.53(22.26-35.17)	773.08(600.79-954.42)	0.09(-0.11-0.29)	-0.03(-0.25-0.19)
Seychelles	7.67(6.34-8.89)	184.91(151.51-218.16)	13.53(11.15-15.73)	329.13(269.34-389.37)	10.05(8.26-11.97)	248.39(202.81-298.55)	8.92(7.37-10.56)	205.07(168.02-245.63)	-1.47(-1.67--1.27)	-1.64(-1.84--1.44)
Sierra Leone	48.08(35.66-63.65)	1227.26(902.30-1651.60)	2.41(1.79-3.15)	59.20(43.55-79.16)	64.43(43.51-91.30)	1723.41(1148.83-2457.76)	1.78(1.22-2.53)	43.97(29.64-62.68)	-0.51(-0.75--0.28)	-0.48(-0.72--0.23)
Singapore	422.61(372.89-473.92)	10711.57(9513.90-12002.04)	19.94(17.53-22.52)	471.48(417.90-529.39)	584.03(496.33-687.66)	12605.69(10862.39-14670.06)	6.82(5.77-8.04)	143.41(123.25-167.05)	-3.35(-3.49--3.21)	-3.70(-3.83--3.56)
Slovakia	1783.68(1534.79-2071.14)	49167.14(42576.25-56578.55)	29.54(25.60-34.14)	826.36(717.18-954.87)	1565.96(1199.07-1959.30)	39229.06(30334.64-48690.79)	16.11(12.36-20.13)	416.47(323.04-517.06)	-1.89(-1.96--1.82)	-2.16(-2.24--2.08)
Slovenia	590.97(536.11-642.48)	16953.89(15461.41-18386.44)	23.69(21.58-25.74)	682.04(623.63-740.69)	682.81(567.44-803.42)	16336.75(13581.80-19413.90)	15.91(13.26-18.84)	402.44(334.02-478.88)	-1.24(-1.39--1.08)	-1.61(-1.78--1.44)
Solomon Islands	17.05(10.96-25.16)	493.62(307.61-739.61)	12.60(8.44-18.19)	326.21(209.48-480.41)	41.19(29.99-55.85)	1233.74(883.13-1685.83)	11.87(8.80-15.90)	316.35(229.86-429.61)	-0.14(-0.35-0.07)	-0.03(-0.25-0.20)
Somalia	46.30(26.74-85.72)	1388.88(787.06-2624.89)	2.06(1.21-3.88)	52.97(30.87-98.96)	99.20(53.65-207.69)	2957.85(1593.34-6300.66)	1.66(0.93-3.36)	43.01(23.57-89.90)	-0.53(-0.61--0.45)	-0.55(-0.62--0.49)
South Africa	2511.19(2146.69-3029.44)	72823.92(62393.69-87628.01)	12.15(10.39-14.62)	329.74(282.52-398.51)	4397.30(3769.57-5100.79)	122346.47(105617.82-141824.96)	9.38(8.02-10.89)	245.88(212.13-285.53)	-1.05(-1.37--0.72)	-1.15(-1.47--0.83)
South Sudan	77.01(46.14-122.67)	1991.22(1182.45-3189.03)	3.03(1.82-4.79)	75.07(44.50-119.58)	92.41(57.17-133.68)	2581.54(1558.14-3825.20)	2.58(1.65-3.68)	62.23(38.39-89.68)	-0.51(-0.61--0.40)	-0.63(-0.78--0.48)
Spain	12820.77(11916.51-13728.63)	323672.14(301618.82-346145.18)	23.49(21.87-25.13)	619.51(578.31-661.84)	14374.78(12808.59-15946.73)	335620.51(302873.55-368270.18)	15.68(14.11-17.27)	394.89(357.30-432.80)	-1.20(-1.39--1.02)	-1.36(-1.58--1.15)
Sri Lanka	513.18(425.96-619.22)	13388.82(10897.70-16358.92)	5.10(4.26-6.13)	120.37(99.16-145.82)	829.78(512.89-1165.80)	20562.67(12416.50-29437.94)	3.00(1.88-4.21)	72.52(44.13-103.05)	-1.42(-1.67--1.16)	-1.39(-1.68--1.10)
Sudan	403.66(267.01-685.35)	11038.34(7249.84-18803.88)	4.44(2.97-7.51)	112.96(74.26-191.49)	832.87(526.83-1239.23)	22495.25(13869.94-33440.82)	4.52(2.88-6.72)	108.23(68.04-159.98)	0.16(0.10-0.22)	-0.05(-0.11-0.01)
Suriname	21.07(17.47-24.77)	569.07(470.01-663.57)	8.36(6.96-9.89)	212.94(176.61-248.61)	43.33(31.37-58.53)	1163.04(843.05-1563.57)	6.70(4.85-9.05)	173.70(126.17-233.21)	-0.52(-0.79--0.24)	-0.48(-0.75--0.22)
Sweden	2049.29(1850.07-2253.11)	46351.55(42051.91-50532.39)	13.90(12.59-15.20)	344.06(312.81-374.51)	2351.03(1951.78-2738.20)	45128.99(38102.49-52032.39)	10.31(8.62-11.95)	218.94(186.35-250.85)	-0.76(-0.98--0.54)	-1.25(-1.50--1.00)
Switzerland	2093.56(1896.43-2290.19)	50577.36(46035.32-55193.63)	20.72(18.84-22.61)	529.26(482.52-576.95)	2356.65(2062.09-2641.05)	49549.80(44060.70-54962.52)	12.95(11.45-14.43)	296.04(264.59-327.67)	-1.27(-1.38--1.15)	-1.68(-1.81--1.56)
Syrian Arab Republic	440.17(321.10-573.63)	12282.57(8831.79-16045.66)	8.67(6.36-11.24)	219.03(159.21-285.50)	960.38(659.99-1311.55)	25814.17(17461.43-35890.10)	7.46(5.24-10.07)	177.91(121.96-243.87)	-0.64(-0.80--0.49)	-0.82(-0.94--0.69)
Taiwan (Province of China)	2590.25(2377.96-2777.91)	67536.37(62330.53-72275.58)	16.27(14.94-17.45)	397.89(367.51-425.63)	5886.92(5204.26-6458.59)	128450.60(113886.68-140149.71)	13.68(12.12-15.00)	303.97(269.91-330.54)	-0.76(-1.11--0.41)	-1.00(-1.26--0.74)
Tajikistan	295.81(232.27-366.82)	8902.83(6979.18-11039.62)	10.40(8.16-12.90)	300.98(236.37-373.15)	228.18(143.38-342.26)	6841.09(4217.01-10268.72)	3.74(2.37-5.57)	100.37(62.88-150.17)	-2.98(-3.28--2.67)	-3.32(-3.61--3.04)
Thailand	7281.27(5959.41-8952.63)	190244.06(154540.93-233390.07)	22.01(18.01-26.84)	518.20(423.35-636.10)	13999.02(10626.88-18050.56)	315477.31(237433.92-411546.52)	12.77(9.69-16.37)	286.48(216.41-372.98)	-2.35(-2.55--2.15)	-2.52(-2.72--2.32)
Timor-Leste	18.99(12.86-27.64)	534.24(355.72-781.23)	7.81(5.24-11.42)	184.59(125.09-268.01)	65.96(46.03-90.46)	1614.23(1109.91-2217.42)	8.01(5.61-11.00)	184.60(127.85-253.82)	0.08(-0.09-0.26)	0.00(-0.21-0.22)
Togo	42.10(30.90-56.49)	1121.76(819.22-1526.75)	3.69(2.73-4.91)	88.76(65.14-120.01)	124.84(81.19-181.05)	3463.06(2226.12-5059.87)	3.41(2.23-4.91)	84.16(54.80-122.19)	-0.25(-0.30--0.20)	-0.16(-0.21--0.10)
Tokelau	0.17(0.12-0.22)	4.09(2.96-5.45)	12.21(8.96-16.27)	290.33(210.24-388.59)	0.17(0.13-0.23)	4.05(2.96-5.48)	11.30(8.41-15.11)	270.79(198.19-367.21)	-0.24(-0.29--0.19)	-0.22(-0.25--0.19)
Tonga	10.61(8.58-12.95)	261.02(210.66-320.88)	20.32(16.47-24.79)	463.16(374.62-569.43)	14.89(11.38-19.01)	348.57(266.80-451.27)	19.05(14.60-24.22)	433.71(332.87-559.70)	-0.33(-0.55--0.12)	-0.31(-0.50--0.12)
Trinidad and Tobago	54.47(48.16-61.19)	1403.08(1255.72-1579.16)	6.56(5.80-7.36)	164.81(147.64-185.85)	91.99(65.89-121.33)	2362.23(1675.80-3134.59)	4.61(3.32-6.07)	118.42(84.04-157.34)	-1.16(-1.28--1.04)	-1.10(-1.23--0.98)
Tunisia	767.82(618.72-943.32)	19631.47(15770.79-23985.77)	15.49(12.54-18.85)	372.47(299.13-455.11)	1781.99(1183.68-2541.02)	45755.59(29857.49-65661.31)	13.18(8.77-18.71)	326.95(214.35-467.60)	-0.83(-0.99--0.68)	-0.71(-0.86--0.57)
Turkmenistan	211.08(188.49-233.82)	6591.21(5936.91-7264.25)	10.30(9.20-11.44)	308.53(277.65-340.73)	193.15(143.54-258.13)	5972.45(4419.20-8002.51)	4.42(3.30-5.88)	127.99(95.00-170.97)	-2.67(-3.09--2.25)	-2.83(-3.26--2.40)
Tuvalu	0.87(0.61-1.32)	23.56(16.44-35.69)	12.70(8.93-19.22)	321.03(223.95-488.31)	1.38(1.02-1.90)	35.93(26.43-49.79)	13.17(9.79-18.29)	325.33(239.16-451.44)	0.12(0.07-0.17)	0.07(0.04-0.10)
Turkey	13511.04(10269.78-17065.18)	388035.68(294412.39-492815.53)	38.28(29.23-48.59)	1026.30(779.49-1302.45)	22008.71(16916.71-27638.35)	572539.99(437273.20-717974.05)	22.97(17.73-28.87)	581.41(444.09-729.77)	-1.75(-1.99--1.51)	-1.96(-2.20--1.73)
Uganda	93.67(69.04-122.64)	2471.94(1834.30-3243.33)	1.53(1.13-1.97)	37.18(27.49-48.45)	184.92(134.26-252.02)	4995.97(3566.95-6931.24)	1.35(0.98-1.81)	32.44(23.51-44.50)	-1.26(-1.70--0.82)	-1.37(-1.83--0.90)
Ukraine	18823.39(17361.98-20314.98)	549399.81(505795.72-593491.26)	25.59(23.60-27.65)	756.97(694.71-819.36)	8427.29(5652.04-11734.80)	231379.46(153201.40-328094.19)	10.97(7.34-15.42)	312.36(204.33-444.43)	-3.07(-3.26--2.89)	-3.26(-3.46--3.07)
United Arab Emirates	44.10(29.76-62.54)	1416.59(936.12-1975.65)	10.55(7.12-14.76)	265.51(180.51-374.69)	178.44(127.90-272.32)	5802.62(4134.65-8917.18)	5.89(4.22-8.89)	122.77(89.16-184.47)	-0.75(-1.39--0.10)	-1.65(-2.29--1.01)
United Kingdom	32612.63(30680.56-34247.46)	728503.82(688452.00-763100.40)	35.42(33.36-37.17)	841.50(796.61-880.31)	23219.14(20745.33-25538.61)	458180.21(414914.97-498529.72)	17.07(15.36-18.66)	365.40(333.22-396.31)	-2.21(-2.30--2.12)	-2.54(-2.63--2.44)
United Republic of Tanzania	291.01(224.27-399.18)	7763.81(5986.78-10692.08)	2.76(2.13-3.77)	68.07(52.57-93.29)	534.40(369.94-731.40)	14366.61(9857.84-19979.90)	2.21(1.55-2.99)	53.49(36.94-73.66)	-1.01(-1.13--0.88)	-1.08(-1.21--0.94)
United States of America	111665.31(103399.56-119154.08)	2766727.08(2586319.20-2932605.89)	35.59(33.08-37.89)	925.19(867.50-978.06)	103752.30(92195.26-114058.38)	2274968.50(2055740.77-2472435.20)	17.23(15.37-18.91)	394.20(357.87-426.84)	-2.48(-2.69--2.27)	-2.87(-3.07--2.67)
United States Virgin Islands	7.03(5.32-9.12)	193.52(146.59-251.49)	8.28(6.27-10.51)	211.09(159.67-273.13)	9.36(6.54-12.89)	218.79(152.19-301.75)	5.01(3.49-6.85)	124.96(85.92-174.94)	-1.61(-1.88--1.34)	-1.62(-1.85--1.39)
Uruguay	1104.03(995.51-1203.59)	29441.13(26815.26-31948.90)	28.42(25.69-30.95)	782.60(713.15-848.45)	1076.35(949.00-1193.41)	26239.91(23366.90-28869.93)	20.45(18.11-22.62)	529.22(473.02-582.17)	-1.17(-1.26--1.09)	-1.39(-1.47--1.30)
Uzbekistan	812.87(672.18-955.90)	24819.23(20486.27-29131.05)	6.85(5.67-8.05)	203.02(167.84-238.85)	894.54(709.91-1091.83)	26233.69(20902.97-32099.76)	3.22(2.54-3.91)	87.20(69.28-106.24)	-2.33(-2.58--2.07)	-2.68(-2.93--2.42)
Vanuatu	5.43(3.41-9.40)	145.83(90.49-256.81)	9.40(5.98-16.20)	224.71(139.99-389.83)	12.08(7.64-20.23)	322.58(198.47-541.32)	7.43(4.74-12.34)	177.02(111.00-295.25)	-0.81(-0.90--0.72)	-0.84(-0.92--0.76)
Venezuela (Bolivarian Republic of Venezuela)	951.05(837.22-1063.54)	25574.79(22507.20-28741.00)	10.12(8.88-11.31)	255.77(224.84-287.09)	2057.16(1516.36-2652.47)	50316.49(36522.18-66075.68)	6.85(5.07-8.82)	161.59(117.77-211.32)	-1.31(-1.50--1.13)	-1.59(-1.76--1.41)
Viet Nam	5285.98(4028.66-6690.28)	140008.68(105534.04-178173.77)	13.00(9.97-16.37)	335.96(255.11-425.83)	12569.99(9365.54-15879.99)	345041.49(250824.84-444927.35)	12.36(9.26-15.33)	318.87(235.55-405.08)	-0.47(-0.60--0.34)	-0.38(-0.47--0.29)
Yemen	310.83(180.85-545.30)	9142.24(5287.59-16139.82)	6.25(3.68-10.98)	167.57(97.00-295.56)	879.31(534.45-1441.31)	24383.94(14466.67-40405.19)	6.52(4.04-10.66)	160.14(96.79-262.32)	0.35(0.24-0.45)	0.03(-0.06-0.13)
Zambia	69.23(54.09-88.01)	1820.35(1426.15-2308.96)	2.61(2.04-3.34)	62.89(49.49-79.30)	187.84(127.22-340.24)	5164.38(3456.03-10046.82)	2.95(2.03-4.94)	71.36(48.40-129.96)	0.23(0.03-0.43)	0.21(-0.02-0.43)
Zimbabwe	283.37(224.14-350.13)	7359.75(5786.94-9233.91)	7.28(5.82-8.92)	174.61(137.59-217.29)	435.68(338.33-565.53)	12064.73(9101.32-15943.40)	6.68(5.19-8.55)	162.90(125.53-211.67)	-0.24(-0.53-0.05)	-0.22(-0.53-0.10)
